# Supplementary material for: A Novel Model for Identifying Essential Proteins Based on Key Target Convergence Sets
Source: Front Genet. 2021 Jul 29;12:721486. doi: 10.3389/fgene.2021.721486 (PMC8358660; doi:10.3389/fgene.2021.721486)
Supplement: Supplementary file 1 [file Data_Sheet_1.ZIP]

Archive with 18 entries (17 files):
- σà│Θö«Φ¢ïτÖ╜μò░μì«Θ¢åΦí¿μá╝/
- __MACOSX/._σà│Θö«Φ¢ïτÖ╜μò░μì«Θ¢åΦí¿μá╝
- σà│Θö«Φ¢ïτÖ╜μò░μì«Θ¢åΦí¿μá╝/.DS_Store
- __MACOSX/σà│Θö«Φ¢ïτÖ╜μò░μì«Θ¢åΦí¿μá╝/._.DS_Store
- σà│Θö«Φ¢ïτÖ╜μò░μì«Θ¢åΦí¿μá╝/gavin ppi.xlsx
- __MACOSX/σà│Θö«Φ¢ïτÖ╜μò░μì«Θ¢åΦí¿μá╝/._gavin ppi.xlsx
- σà│Θö«Φ¢ïτÖ╜μò░μì«Θ¢åΦí¿μá╝/DIP protein-protein interaction data.xls
- __MACOSX/σà│Θö«Φ¢ïτÖ╜μò░μì«Θ¢åΦí¿μá╝/._DIP protein-protein interaction data.xls
- σà│Θö«Φ¢ïτÖ╜μò░μì«Θ¢åΦí¿μá╝/subcellular data.xls
- __MACOSX/σà│Θö«Φ¢ïτÖ╜μò░μì«Θ¢åΦí¿μá╝/._subcellular data.xls
- σà│Θö«Φ¢ïτÖ╜μò░μì«Θ¢åΦí¿μá╝/essential proteins.xls
- __MACOSX/σà│Θö«Φ¢ïτÖ╜μò░μì«Θ¢åΦí¿μá╝/._essential proteins.xls
- σà│Θö«Φ¢ïτÖ╜μò░μì«Θ¢åΦí¿μá╝/gene expression.xls
- __MACOSX/σà│Θö«Φ¢ïτÖ╜μò░μì«Θ¢åΦí¿μá╝/._gene expression.xls
- σà│Θö«Φ¢ïτÖ╜μò░μì«Θ¢åΦí¿μá╝/orthology data.xls
- __MACOSX/σà│Θö«Φ¢ïτÖ╜μò░μì«Θ¢åΦí¿μá╝/._orthology data.xls
- σà│Θö«Φ¢ïτÖ╜μò░μì«Θ¢åΦí¿μá╝/protein-domain interactions data.xls
- __MACOSX/σà│Θö«Φ¢ïτÖ╜μò░μì«Θ¢åΦí¿μá╝/._protein-domain interactions data.xls
