# Supplementary material for: A Novel Model for Identifying Essential Proteins Based on Key Target Convergence Sets
Source: Front Genet. 2021 Jul 29;12:721486. doi: 10.3389/fgene.2021.721486 (PMC8358660; doi:10.3389/fgene.2021.721486)
Supplement: Supplementary file 1 [file Data_Sheet_1.ZIP › σà│Θö«Φ¢ïτÖ╜μò░μì«Θ¢åΦí¿μá╝/gavin ppi.xlsx]

## Sheet: Sheet1
YKL144C'	YPR110C'
YKL144C'	YOR210W'
YKL144C'	YPR190C'
YKL144C'	YOR224C'
YKL144C'	YDR045C'
YKL144C'	YNL151C'
YKL144C'	YNL113W'
YKL144C'	YKR025W'
YKL144C'	YOR116C'
YKL144C'	YPR187W'
YKL144C'	YBR154C'
YKL144C'	YDR005C'
YKL144C'	YJL011C'
YKL144C'	YNR003C'
YKL144C'	YDL150W'
YKL144C'	YOR207C'
YPR110C'	YBR245C'
YPR110C'	YOR210W'
YPR110C'	YPR190C'
YPR110C'	YOR224C'
YPR110C'	YNL151C'
YPR110C'	YBR049C'
YPR110C'	YPR010C'
YPR110C'	YKR025W'
YPR110C'	YOR116C'
YPR110C'	YGL156W'
YPR110C'	YPR032W'
YPR110C'	YPR187W'
YPR110C'	YBR154C'
YPR110C'	YJR063W'
YPR110C'	YOR340C'
YPR110C'	YDR005C'
YPR110C'	YNL248C'
YPR110C'	YNR003C'
YPR110C'	YOR341W'
YPR110C'	YDL150W'
YPR110C'	YOR207C'
YML016C'	YPR184W'
YML016C'	YKL193C'
YML016C'	YKL088W'
YML016C'	YJL039C'
YML016C'	YJR077C'
YML016C'	YBL075C'
YPR184W'	YJL039C'
YPR184W'	YJR077C'
YPR184W'	YBR072W'
YDR240C'	YGR013W'
YDR240C'	YLR275W'
YDR240C'	YER029C'
YDR240C'	YGR074W'
YDR240C'	YMR125W'
YDR240C'	YDL087C'
YDR240C'	YPL178W'
YDR240C'	YHR165C'
YDR240C'	YPR182W'
YDR240C'	YBR119W'
YDR240C'	YML046W'
YDR240C'	YHR086W'
YDR240C'	YDR235W'
YDR240C'	YLR147C'
YDR240C'	YLR298C'
YDR240C'	YKL012W'
YDR240C'	YLR345W'
YDR240C'	YIL061C'
YDR240C'	YIL129C'
YGR013W'	YLR275W'
YGR013W'	YER172C'
YGR013W'	YER029C'
YGR013W'	YGR074W'
YGR013W'	YMR125W'
YGR013W'	YDL087C'
YGR013W'	YPL178W'
YGR013W'	YPR182W'
YGR013W'	YBR119W'
YGR013W'	YML046W'
YGR013W'	YHR086W'
YGR013W'	YDR235W'
YGR013W'	YLR147C'
YGR013W'	YLR298C'
YGR013W'	YKL012W'
YGR013W'	YIL061C'
YDL083C'	YOR234C'
YDL083C'	YBR086C'
YDL083C'	YBR181C'
YDL083C'	YGL120C'
YDL083C'	YNL224C'
YDL083C'	YMR230W'
YDL083C'	YGR034W'
YDL083C'	YLR221C'
YDL083C'	YGR281W'
YOR234C'	YBR142W'
YOR234C'	YML026C'
YOR234C'	YMR143W'
YOR234C'	YGR034W'
YOR234C'	YLR221C'
YOR234C'	YGR281W'
YOR234C'	YPR043W'
YOR234C'	YDL195W'
YOR234C'	YDL075W'
YOR234C'	YOR173W'
YOR234C'	YDR382W'
YOR234C'	YDR460W'
YOR234C'	YPR025C'
YBR189W'	YOL139C'
YBR189W'	YDL060W'
YBR189W'	YHR196W'
YBR189W'	YOR310C'
YBR189W'	YNL132W'
YBR189W'	YGR214W'
YBR189W'	YGR081C'
YBR189W'	YBR247C'
YBR189W'	YOR056C'
YBR189W'	YPR189W'
YBR189W'	YPL204W'
YOL139C'	YML056C'
YOL139C'	YDL051W'
YOL139C'	YGL173C'
YOL139C'	YLR367W'
YOL139C'	YER029C'
YOL139C'	YMR125W'
YOL139C'	YDL087C'
YOL139C'	YGR162W'
YOL139C'	YHL034C'
YOL139C'	YOR276W'
YOL139C'	YCL011C'
YOL139C'	YGL049C'
YOL139C'	YER102W'
YOL139C'	YNL262W'
YOL139C'	YKL204W'
YML009C'	YNL284C'
YML009C'	YBL038W'
YML009C'	YBR282W'
YML009C'	YDR116C'
YML009C'	YKR006C'
YML009C'	YKL167C'
YML009C'	YMR098C'
YML009C'	YKR085C'
YML009C'	YNL252C'
YML009C'	YLR189C'
YML009C'	YCR046C'
YML009C'	YLR312W-A'
YML009C'	YNL005C'
YML009C'	YJL063C'
YML009C'	YCL014W'
YML009C'	YDR462W'
YML009C'	YCR071C'
YML009C'	YMR225C'
YML009C'	YOR201C'
YML009C'	YFR051C'
YML009C'	YDR237W'
YML009C'	YDR322W'
YML009C'	YLR371W'
YML009C'	YGR220C'
YML009C'	YMR193W'
YML009C'	YDR296W'
YML009C'	YLR439W'
YML009C'	YOR150W'
YML009C'	YHR147C'
YML009C'	YPL183W-A'
YML009C'	YCR030C'
YML009C'	YBR122C'
YML009C'	YDR405W'
YML009C'	YPL204W'
YNL284C'	YBL038W'
YNL284C'	YBR282W'
YNL284C'	YKR085C'
YNL284C'	YLR189C'
YNL284C'	YDR164C'
YNL284C'	YJL005W'
YNL284C'	YPR100W'
YNL284C'	YNL005C'
YNL284C'	YCL014W'
YNL284C'	YDR462W'
YNL284C'	YCR071C'
YNL284C'	YMR225C'
YNL284C'	YOR201C'
YNL284C'	YDR237W'
YNL284C'	YDR322W'
YNL284C'	YBL004W'
YNL284C'	YLR264W'
YNL284C'	YMR024W'
YNL284C'	YLR439W'
YNL284C'	YOR150W'
YNL284C'	YHR147C'
YNL284C'	YBR122C'
YNL284C'	YBL024W'
YHR088W'	YMR290C'
YHR088W'	YOR272W'
YHR088W'	YLL045C'
YHR088W'	YHR052W'
YHR088W'	YOL077C'
YHR088W'	YER006W'
YHR088W'	YOR206W'
YHR088W'	YFL002C'
YHR088W'	YFR001W'
YHR088W'	YDR496C'
YHR088W'	YNL061W'
YHR088W'	YGL111W'
YHR088W'	YPR016C'
YHR088W'	YNL110C'
YHR088W'	YPL131W'
YMR290C'	YBR142W'
YMR290C'	YOR272W'
YMR290C'	YHR052W'
YMR290C'	YOL041C'
YMR290C'	YOL077C'
YMR290C'	YER126C'
YMR290C'	YKR081C'
YMR290C'	YPL043W'
YMR290C'	YOR206W'
YMR290C'	YFL002C'
YMR290C'	YFR001W'
YMR290C'	YGR103W'
YMR290C'	YMR229C'
YMR290C'	YMR049C'
YMR290C'	YPL211W'
YMR290C'	YDR060W'
YMR290C'	YDR496C'
YMR290C'	YNL061W'
YMR290C'	YGL111W'
YMR290C'	YPR016C'
YMR290C'	YPL093W'
YMR290C'	YNL110C'
YBR142W'	YPL249C-A'
YBR142W'	YOR272W'
YBR142W'	YOL041C'
YBR142W'	YML073C'
YBR142W'	YLR367W'
YBR142W'	YPL043W'
YBR142W'	YNL002C'
YBR142W'	YFR001W'
YBR142W'	YMR049C'
YBR142W'	YDR060W'
YBR142W'	YDR496C'
YBR142W'	YNL061W'
YBR142W'	YLR221C'
YBR142W'	YOL127W'
YBR142W'	YGL111W'
YBR142W'	YPL093W'
YBR142W'	YGR281W'
YBR142W'	YKL014C'
YPL249C-A'	YHR052W'
YPL249C-A'	YFR031C-A'
YPL249C-A'	YNL301C'
YPL249C-A'	YDR060W'
YPL249C-A'	YNL061W'
YPL249C-A'	YDR101C'
YPL249C-A'	YGR245C'
YER107C'	YMR047C'
YER107C'	YJL041W'
YER107C'	YJL061W'
YER107C'	YIL115C'
YMR047C'	YJL041W'
YMR047C'	YJL061W'
YMR047C'	YIL115C'
YFR037C'	YHR056C'
YFR037C'	YBR245C'
YFR037C'	YDR174W'
YFR037C'	YLR321C'
YFR037C'	YML127W'
YFR037C'	YPR034W'
YFR037C'	YMR072W'
YFR037C'	YOR116C'
YFR037C'	YMR091C'
YFR037C'	YMR033W'
YFR037C'	YDR303C'
YFR037C'	YKR008W'
YFR037C'	YGR056W'
YFR037C'	YFR013W'
YFR037C'	YNL030W'
YFR037C'	YLR357W'
YFR037C'	YCR052W'
YFR037C'	YIL126W'
YFR037C'	YLR033W'
YFR037C'	YNR003C'
YFR037C'	YOR207C'
YFR037C'	YOL090W'
YFR037C'	YGR275W'
YHR056C'	YLR321C'
YHR056C'	YML127W'
YHR056C'	YMR091C'
YHR056C'	YDR303C'
YHR056C'	YGR056W'
YHR056C'	YLR033W'
YBR245C'	YKR001C'
YBR245C'	YBL003C'
YBR245C'	YDR224C'
YBR245C'	YPR034W'
YBR245C'	YMR072W'
YBR245C'	YMR091C'
YBR245C'	YBR009C'
YBR245C'	YDR303C'
YBR245C'	YKR008W'
YBR245C'	YFR013W'
YBR245C'	YGL133W'
YBR245C'	YPL082C'
YBR245C'	YLR357W'
YBR245C'	YCR052W'
YBR245C'	YDR190C'
YBR245C'	YLR033W'
YBR245C'	YOL004W'
YBL007C'	YHR114W'
YBL007C'	YLR337C'
YBL007C'	YOR181W'
YBL007C'	YJL201W'
YBL007C'	YFR024C-A'
YBL007C'	YML001W'
YBL007C'	YDL191W'
YBL007C'	YBL027W'
YHR114W'	YOR181W'
YHR114W'	YJL201W'
YHR114W'	YLR150W'
YHR114W'	YFR024C-A'
YHR114W'	YCR030C'
YHR114W'	YDL191W'
YHR114W'	YBL027W'
YDL060W'	YNL207W'
YDL060W'	YDR064W'
YDL060W'	YBR048W'
YDL060W'	YGR081C'
YDL060W'	YOR145C'
YDL060W'	YPL012W'
YDL060W'	YDL148C'
YDL060W'	YJR145C'
YDL060W'	YJL190C'
YDL060W'	YPL266W'
YDL060W'	YOR096W'
YDL060W'	YBR247C'
YDL060W'	YKL143W'
YDL060W'	YDR447C'
YDL060W'	YOR056C'
YDL060W'	YGR054W'
YDL060W'	YPL204W'
YDL060W'	YIL069C'
YDL060W'	YML024W'
YNL207W'	YDR283C'
YNL207W'	YKR057W'
YNL207W'	YML026C'
YNL207W'	YDR064W'
YNL207W'	YLR367W'
YNL207W'	YDR025W'
YNL207W'	YOR145C'
YNL207W'	YPL012W'
YNL207W'	YPL266W'
YNL207W'	YLR264W'
YNL207W'	YOR290C'
YNL207W'	YBR247C'
YNL207W'	YKL143W'
YNL207W'	YML091C'
YNL207W'	YOR056C'
YNL207W'	YGR054W'
YNL207W'	YPL204W'
YNL207W'	YER102W'
YNL207W'	YPL081W'
YDR264C'	YMR197C'
YDR264C'	YKL196C'
YDR264C'	YOR036W'
YDR264C'	YOR212W'
YMR197C'	YKL196C'
YMR197C'	YBL050W'
YMR197C'	YOR036W'
YMR197C'	YOR212W'
YMR197C'	YGL095C'
YHR117W'	YOR375C'
YHR117W'	YKL006W'
YOR375C'	YKL006W'
YOR375C'	YGL130W'
YOR375C'	YOR370C'
YOR375C'	YKR014C'
YOR375C'	YPL228W'
YER094C'	YGL011C'
YER094C'	YGR135W'
YER094C'	YOR362C'
YER094C'	YPR103W'
YER094C'	YGR232W'
YER094C'	YML092C'
YER094C'	BLM3'
YER094C'	YOL038W'
YER094C'	YFR050C'
YER094C'	YMR314W'
YER094C'	YBL041W'
YER094C'	YER012W'
YER094C'	YJL001W'
YGL011C'	YHR200W'
YGL011C'	YGR135W'
YGL011C'	YOR362C'
YGL011C'	YPR103W'
YGL011C'	YIL075C'
YGL011C'	YDL147W'
YGL011C'	YML092C'
YGL011C'	BLM3'
YGL011C'	YOL038W'
YGL011C'	YFR050C'
YGL011C'	YMR314W'
YGL011C'	YBL041W'
YGL011C'	YER012W'
YGL011C'	YJL001W'
YDL097C'	YOR259C'
YDL097C'	YHR027C'
YDL097C'	YHR200W'
YDL097C'	YOR261C'
YDL097C'	YDR427W'
YDL097C'	YIL075C'
YDL097C'	YER021W'
YDL097C'	YHL030W'
YDL097C'	YLR421C'
YDL097C'	YFR004W'
YDL097C'	YFR052W'
YDL097C'	YPR108W'
YDL097C'	YDL147W'
YDL097C'	YFR010W'
YDL097C'	YOL038W'
YDL097C'	YKL145W'
YDL097C'	YDL007W'
YDL097C'	YGL048C'
YDL097C'	YDR394W'
YDL097C'	YOR117W'
YOR259C'	YHR027C'
YOR259C'	YHR200W'
YOR259C'	YML124C'
YOR259C'	YDR427W'
YOR259C'	YHL030W'
YOR259C'	YLR421C'
YOR259C'	YFR052W'
YOR259C'	YDL147W'
YOR259C'	YFR010W'
YOR259C'	YKL145W'
YLR002C'	YOR272W'
YLR002C'	YHR052W'
YLR002C'	YOL077C'
YLR002C'	YER006W'
YLR002C'	YKR081C'
YLR002C'	YOR206W'
YLR002C'	YFL002C'
YLR002C'	YFR001W'
YLR002C'	YGR103W'
YLR002C'	YLR449W'
YLR002C'	YPR016C'
YOR272W'	YHR052W'
YOR272W'	YOL077C'
YOR272W'	YER006W'
YOR272W'	YKR081C'
YOR272W'	YPL043W'
YOR272W'	YNL002C'
YOR272W'	YOR206W'
YOR272W'	YFL002C'
YOR272W'	YFR001W'
YOR272W'	YGR103W'
YOR272W'	YMR049C'
YOR272W'	YLL034C'
YOR272W'	YPL211W'
YOR272W'	YDR060W'
YOR272W'	YDR496C'
YOR272W'	YNL061W'
YOR272W'	YKL009W'
YOR272W'	YDR087C'
YOR272W'	YGL111W'
YOR272W'	YPR016C'
YOR272W'	YNL110C'
YOR272W'	YLL008W'
YOR272W'	YDL082W'
YOR272W'	YDL031W'
YOR272W'	YKL021C'
YGR095C'	YGR195W'
YGR095C'	YGR090W'
YGR095C'	YGR158C'
YGR095C'	YCR035C'
YGR095C'	YHR069C'
YGR095C'	YNL189W'
YGR095C'	YOL021C'
YGR095C'	YOR076C'
YGR095C'	YHR081W'
YGR095C'	YNL232W'
YGR095C'	YDL111C'
YGR095C'	YDR280W'
YGR095C'	YOR001W'
YGR095C'	YOL142W'
YGR195W'	YMR128W'
YGR195W'	YGR158C'
YGR195W'	YML056C'
YGR195W'	YCR035C'
YGR195W'	YHR069C'
YGR195W'	YNL189W'
YGR195W'	YJL109C'
YGR195W'	YOL021C'
YGR195W'	YOR076C'
YGR195W'	YHR081W'
YGR195W'	YNL232W'
YGR195W'	YDL111C'
YGR195W'	YDR280W'
YGR195W'	YOR001W'
YGR195W'	YOL142W'
YGR195W'	YKL126W'
YDL003W'	YJL074C'
YDL003W'	YFL008W'
YDL003W'	YER147C'
YDL003W'	YBL027W'
YJL074C'	YJL008C'
YJL074C'	YFL008W'
YJL074C'	YER147C'
YJL074C'	YDR158W'
YGR167W'	YNL084C'
YGR167W'	YOR181W'
YGR167W'	YGL206C'
YGR167W'	YFR024C-A'
YNL084C'	YNL113W'
YNL084C'	YOR181W'
YNL084C'	YFR024C-A'
YNL084C'	YJL011C'
YNL084C'	YNL243W'
YNL084C'	YDL150W'
YNL084C'	YIR006C'
YGL099W'	YLL045C'
YGL099W'	YBR084W'
YGL099W'	YLR074C'
YGL099W'	YBR267W'
YGL099W'	YDR101C'
YGL099W'	YGR245C'
YGL099W'	YPR016C'
YGL099W'	YEL054C'
YGL099W'	YHR170W'
YGL099W'	YHR010W'
YGL099W'	YOR063W'
YGL099W'	YMR194W'
YLL045C'	YGL246C'
YLL045C'	YHR170W'
YBR143C'	YDR172W'
YBR143C'	YIL074C'
YBR143C'	YBR136W'
YBR143C'	YBR079C'
YBR143C'	YOR096W'
YBR143C'	YPL083C'
YBR143C'	YDL058W'
YBR143C'	YLR386W'
YBR143C'	YOR069W'
YBR143C'	YHR203C'
YDR172W'	YBR136W'
YDR172W'	YLR371W'
YDR172W'	YOR150W'
YDR172W'	YPL083C'
YDR172W'	YDL058W'
YDR172W'	YLR386W'
YDR172W'	YOR069W'
YDR172W'	YIL129C'
YBL038W'	YBR282W'
YBL038W'	YDR116C'
YBL038W'	YKR006C'
YBL038W'	YKL167C'
YBL038W'	YMR098C'
YBL038W'	YKR085C'
YBL038W'	YNL252C'
YBL038W'	YLR189C'
YBL038W'	YDR164C'
YBL038W'	YJL005W'
YBL038W'	YPR100W'
YBL038W'	YCR046C'
YBL038W'	YLR312W-A'
YBL038W'	YNL005C'
YBL038W'	YJL063C'
YBL038W'	YML025C'
YBL038W'	YCL014W'
YBL038W'	YDR462W'
YBL038W'	YCR071C'
YBL038W'	YMR064W'
YBL038W'	YMR225C'
YBL038W'	YOR201C'
YBL038W'	YDR237W'
YBL038W'	YDR322W'
YBL038W'	YGR220C'
YBL038W'	YBL004W'
YBL038W'	YMR193W'
YBL038W'	YMR024W'
YBL038W'	YDR296W'
YBL038W'	YLR439W'
YBL038W'	YOR150W'
YBL038W'	YNL177C'
YBL038W'	YHR147C'
YBL038W'	YPL183W-A'
YBL038W'	YBR122C'
YBL038W'	YDR405W'
YBL038W'	YIL104C'
YBR282W'	YDR116C'
YBR282W'	YKR006C'
YBR282W'	YKL167C'
YBR282W'	YMR098C'
YBR282W'	YKR085C'
YBR282W'	YNL252C'
YBR282W'	YCR046C'
YBR282W'	YLR312W-A'
YBR282W'	YNL005C'
YBR282W'	YJL063C'
YBR282W'	YML025C'
YBR282W'	YDR462W'
YBR282W'	YCR071C'
YBR282W'	YMR225C'
YBR282W'	YOR201C'
YBR282W'	YDR237W'
YBR282W'	YDR322W'
YBR282W'	YGR220C'
YBR282W'	YMR193W'
YBR282W'	YMR024W'
YBR282W'	YDR296W'
YBR282W'	YLR439W'
YBR282W'	YOR150W'
YBR282W'	YNL177C'
YBR282W'	YHR147C'
YBR282W'	YBR122C'
YBR282W'	YDR405W'
YKL122C'	YPL210C'
YKL122C'	YPL243W'
YKL122C'	YDL092W'
YKL122C'	YML105C'
YKL122C'	YPR088C'
YPL210C'	YDL051W'
YPL210C'	YER155C'
YPL210C'	YPL243W'
YPL210C'	YPL240C'
YPL210C'	YDL092W'
YPL210C'	YML105C'
YPL210C'	YLR452C'
YPL210C'	YPR088C'
YDR457W'	YGR204W'
YDR457W'	YDL112W'
YDR457W'	YBR121C'
YDR457W'	YCL050C'
YDR457W'	YPL218W'
YDR457W'	YKL029C'
YDR457W'	YFL045C'
YDR457W'	YDR341C'
YDR457W'	YLR355C'
YDR457W'	YGL238W'
YDR457W'	YHR128W'
YDR457W'	YJL052W'
YDR457W'	YNR016C'
YDR457W'	YKL067W'
YDR457W'	YLL018C'
YDR457W'	YDR335W'
YDR457W'	YBL076C'
YDR457W'	YLL040C'
YDR457W'	YBL039C'
YDR457W'	YHL011C'
YGR204W'	YFR031C-A'
YGR204W'	YDL112W'
YGR204W'	YBR263W'
YGR204W'	YPL009C'
YGR204W'	YBR121C'
YGR204W'	YPL218W'
YGR204W'	YDR341C'
YGR204W'	YLR355C'
YGR204W'	YGL238W'
YGR204W'	YHR128W'
YGR204W'	YJL052W'
YGR204W'	YKL067W'
YGR204W'	YLL018C'
YGR204W'	YOR048C'
YGR204W'	YLL040C'
YMR128W'	YOR078W'
YMR128W'	YGR090W'
YMR128W'	YCL059C'
YMR128W'	YOR310C'
YMR128W'	YDR324C'
YMR128W'	YPR144C'
YMR128W'	YDL213C'
YMR128W'	YPL139C'
YMR128W'	YMR229C'
YMR128W'	YPL070W'
YMR128W'	YIL084C'
YMR128W'	YDL148C'
YMR128W'	YCR057C'
YMR128W'	YOL010W'
YMR128W'	YPR137W'
YMR128W'	YBR247C'
YMR128W'	YDR280W'
YMR128W'	YNL097C'
YOR078W'	YLR197W'
YOR078W'	YGR090W'
YOR078W'	YPL126W'
YOR078W'	YDR299W'
YOR078W'	YGL171W'
YOR078W'	YCL059C'
YOR078W'	YOR310C'
YOR078W'	YJL109C'
YOR078W'	YKR060W'
YOR078W'	YNL132W'
YOR078W'	YMR143W'
YOR078W'	YDL213C'
YOR078W'	YML130C'
YOR078W'	YBL004W'
YOR078W'	YER082C'
YOR078W'	YHR148W'
YOR078W'	YGR034W'
YOR078W'	YBR084C-A'
YOR078W'	YDR365C'
YOR078W'	YMR093W'
YOR078W'	YPR137W'
YOR078W'	YJR002W'
YOR078W'	YJL033W'
YOR078W'	YGR145W'
YOR078W'	YBR247C'
YOR078W'	YGR128C'
YOR078W'	YPL217C'
YOR078W'	YNR043W'
YOR078W'	YHR169W'
YOR078W'	YJL069C'
YOR078W'	YNL075W'
YOR078W'	YLR222C'
YLR180W'	YMR012W'
YLR180W'	YGL195W'
YLR180W'	YLR106C'
YLR180W'	YIL075C'
YLR180W'	YLR335W'
YLR180W'	YOR151C'
YLR180W'	YFR052W'
YLR180W'	YDR127W'
YLR180W'	YHR019C'
YLR180W'	YLR304C'
YLR180W'	YMR205C'
YLR180W'	YDR502C'
YLR180W'	YGR218W'
YLR180W'	YLL040C'
YLR180W'	YKL152C'
YLR180W'	YER090W'
YLR180W'	YKL211C'
YMR012W'	YMR116C'
YMR012W'	YML124C'
YMR012W'	YKL029C'
YMR012W'	YHR019C'
YMR012W'	YBL039C'
YMR012W'	YBR017C'
YIL021W'	YOR210W'
YIL021W'	YOR224C'
YIL021W'	YGR005C'
YIL021W'	YOL005C'
YIL021W'	YJL140W'
YIL021W'	YOR151C'
YIL021W'	YPR187W'
YIL021W'	YGR063C'
YIL021W'	YML010W'
YIL021W'	YBR154C'
YIL021W'	YDR404C'
YIL021W'	YGR186W'
YIL021W'	YPR093C'
YIL021W'	YGL070C'
YIL021W'	YDL115C'
YIL021W'	YDL117W'
YIL021W'	YLR450W'
YIL021W'	YER139C'
YOR210W'	YDL213C'
YOR210W'	YGL156W'
YOR210W'	YPR032W'
YOR210W'	YJR063W'
YOR210W'	YOR340C'
YOR210W'	YGL070C'
YOR210W'	YDL115C'
YOR210W'	YNL248C'
YOR210W'	YOR341W'
YOR210W'	YFR028C'
YGL005C'	YPR105C'
YGL005C'	YGR120C'
YGL005C'	YNL051W'
YGL005C'	YML071C'
YGL005C'	YNL041C'
YGL005C'	YER157W'
YGL005C'	YGL223C'
YPR105C'	YGR120C'
YPR105C'	YNL051W'
YPR105C'	YML071C'
YPR105C'	YNL041C'
YPR105C'	YER157W'
YPR105C'	YGL223C'
YDR116C'	YKR006C'
YDR116C'	YKL167C'
YDR116C'	YMR098C'
YDR116C'	YKR085C'
YDR116C'	YNL252C'
YDR116C'	YPR100W'
YDR116C'	YCR046C'
YDR116C'	YLR312W-A'
YDR116C'	YNL005C'
YDR116C'	YJL063C'
YDR116C'	YML025C'
YDR116C'	YCL014W'
YDR116C'	YDR462W'
YDR116C'	YCR071C'
YDR116C'	YMR064W'
YDR116C'	YJL041W'
YDR116C'	YMR225C'
YDR116C'	YOR201C'
YDR116C'	YDR237W'
YDR116C'	YDR322W'
YDR116C'	YGR220C'
YDR116C'	YMR193W'
YDR116C'	YMR024W'
YDR116C'	YDR296W'
YDR116C'	YLR439W'
YDR116C'	YOR150W'
YDR116C'	YNL177C'
YDR116C'	YHR147C'
YDR116C'	YPL183W-A'
YDR116C'	YBR122C'
YDR116C'	YDR405W'
YDR116C'	YNL185C'
YKR006C'	YKL167C'
YKR006C'	YMR098C'
YKR006C'	YKR085C'
YKR006C'	YNL252C'
YKR006C'	YLR189C'
YKR006C'	YPR100W'
YKR006C'	YCR046C'
YKR006C'	YLR312W-A'
YKR006C'	YNL005C'
YKR006C'	YJL063C'
YKR006C'	YML025C'
YKR006C'	YCL014W'
YKR006C'	YDR462W'
YKR006C'	YCR071C'
YKR006C'	YMR064W'
YKR006C'	YMR225C'
YKR006C'	YDR237W'
YKR006C'	YDR322W'
YKR006C'	YGR220C'
YKR006C'	YMR193W'
YKR006C'	YMR024W'
YKR006C'	YDR296W'
YKR006C'	YLR439W'
YKR006C'	YOR150W'
YKR006C'	YNL177C'
YKR006C'	YHR147C'
YKR006C'	YPL183W-A'
YKR006C'	YBR122C'
YKR006C'	YDR405W'
YKR006C'	YIL104C'
YGR161C'	YOR267C'
YGR161C'	YMR273C'
YGR161C'	YKR027W'
YGR161C'	YJL098W'
YGR161C'	YGL190C'
YGR161C'	YDL047W'
YGR161C'	YGL197W'
YGR161C'	YLR310C'
YGR161C'	YAL016W'
YGR161C'	YDL134C'
YGR161C'	YGR281W'
YGR161C'	YOR014W'
YOR267C'	YGL115W'
YOR267C'	YJL098W'
YOR267C'	YDL047W'
YOR267C'	YGL197W'
YOR267C'	YLR310C'
YOR267C'	YFR019W'
YOR267C'	YLR249W'
YOR267C'	YFR040W'
YOR267C'	YKR028W'
YLR197W'	YHR196W'
YLR197W'	YCL059C'
YLR197W'	YOR310C'
YLR197W'	YJL109C'
YLR197W'	YPL043W'
YLR197W'	YCR057C'
YLR197W'	YER082C'
YLR197W'	YLR175W'
YLR197W'	YPR137W'
YLR197W'	YJL033W'
YLR197W'	YBR247C'
YDR283C'	YLR384C'
YDR283C'	YBL074C'
YDR283C'	YKL143W'
YDR283C'	YML091C'
YDR283C'	YPL204W'
YLR384C'	YPL086C'
YLR384C'	YPL101W'
YLR384C'	YGR200C'
YLR384C'	YML091C'
YLR384C'	YPL204W'
YLR384C'	YHR187W'
YLR275W'	YGL128C'
YLR275W'	YDR473C'
YLR275W'	YKL173W'
YLR275W'	YNL147W'
YLR275W'	YDR378C'
YLR275W'	YER029C'
YLR275W'	YGR091W'
YLR275W'	YMR125W'
YLR275W'	YDL087C'
YLR275W'	YPL178W'
YLR275W'	YPL213W'
YLR275W'	YER112W'
YLR275W'	YHR086W'
YLR275W'	YLR298C'
YHR085W'	YNR053C'
YHR085W'	YHR052W'
YHR085W'	YKR081C'
YHR085W'	YLR106C'
YHR085W'	YNL002C'
YHR085W'	YHR197W'
YHR085W'	YNL182C'
YHR085W'	YDR101C'
YHR085W'	YLR406C'
YHR085W'	YPL093W'
YHR085W'	YMR242C'
YHR085W'	YGL076C'
YNR053C'	YHR052W'
YNR053C'	YCR072C'
YNR053C'	YER006W'
YNR053C'	YER126C'
YNR053C'	YKR081C'
YNR053C'	YLR106C'
YNR053C'	YLR074C'
YNR053C'	YJR065C'
YNR053C'	YGR103W'
YNR053C'	YHR197W'
YNR053C'	YNL182C'
YNR053C'	YDR101C'
YNR053C'	YKL009W'
YNR053C'	YGR245C'
YNR053C'	YPR016C'
YNR053C'	YLR406C'
YNR053C'	YPL093W'
YKL167C'	YMR098C'
YKL167C'	YKR085C'
YKL167C'	YNL252C'
YKL167C'	YLR189C'
YKL167C'	YPR100W'
YKL167C'	YCR046C'
YKL167C'	YLR312W-A'
YKL167C'	YNL005C'
YKL167C'	YJL063C'
YKL167C'	YML025C'
YKL167C'	YCL014W'
YKL167C'	YDR462W'
YKL167C'	YCR071C'
YKL167C'	YMR064W'
YKL167C'	YMR225C'
YKL167C'	YDR237W'
YKL167C'	YDR322W'
YKL167C'	YGR220C'
YKL167C'	YMR193W'
YKL167C'	YMR024W'
YKL167C'	YDR296W'
YKL167C'	YLR439W'
YKL167C'	YOR150W'
YKL167C'	YNL177C'
YKL167C'	YHR147C'
YKL167C'	YPL183W-A'
YKL167C'	YBR122C'
YKL167C'	YDR405W'
YKL167C'	YIL104C'
YMR098C'	YKR085C'
YMR098C'	YNL252C'
YMR098C'	YLR189C'
YMR098C'	YCR046C'
YMR098C'	YLR312W-A'
YMR098C'	YNL005C'
YMR098C'	YJL063C'
YMR098C'	YML025C'
YMR098C'	YCL014W'
YMR098C'	YDR462W'
YMR098C'	YCR071C'
YMR098C'	YMR225C'
YMR098C'	YDR237W'
YMR098C'	YDR322W'
YMR098C'	YLR371W'
YMR098C'	YGR220C'
YMR098C'	YMR193W'
YMR098C'	YDR296W'
YMR098C'	YLR439W'
YMR098C'	YOR150W'
YMR098C'	YNL177C'
YMR098C'	YHR147C'
YMR098C'	YPL183W-A'
YMR098C'	YCR030C'
YMR098C'	YBR122C'
YMR098C'	YDR405W'
YKR085C'	YNL252C'
YKR085C'	YLR189C'
YKR085C'	YDR164C'
YKR085C'	YPR100W'
YKR085C'	YCR046C'
YKR085C'	YLR312W-A'
YKR085C'	YNL005C'
YKR085C'	YJL063C'
YKR085C'	YML025C'
YKR085C'	YCL014W'
YKR085C'	YDR462W'
YKR085C'	YCR071C'
YKR085C'	YMR064W'
YKR085C'	YMR225C'
YKR085C'	YDR237W'
YKR085C'	YDR322W'
YKR085C'	YGR220C'
YKR085C'	YMR193W'
YKR085C'	YMR024W'
YKR085C'	YDR296W'
YKR085C'	YLR439W'
YKR085C'	YOR150W'
YKR085C'	YNL177C'
YKR085C'	YHR147C'
YKR085C'	YPL183W-A'
YKR085C'	YBR122C'
YKR085C'	YDR405W'
YKR085C'	YIL104C'
YDR174W'	YKR001C'
YDR174W'	YGR261C'
YDR174W'	YNL030W'
YDR174W'	YPL082C'
YDR174W'	YDR507C'
YDR174W'	YNL216W'
YDR174W'	YJL076W'
YDR174W'	YKL112W'
YDR174W'	YCL024W'
YDR174W'	YAL027W'
YKR001C'	YDR224C'
YKR001C'	YMR072W'
YKR001C'	YBR049C'
YKR001C'	YHL025W'
YKR001C'	YDR303C'
YKR001C'	YBR114W'
YKR001C'	YLR052W'
YKR001C'	YFR013W'
YKR001C'	YPL082C'
YKR001C'	YDL002C'
YKR001C'	YBR289W'
YKR001C'	YIL126W'
YKR001C'	YMR075W'
YKR001C'	YER148W'
YKR001C'	YPL016W'
YKR001C'	YDR397C'
YKR001C'	YDR081C'
YKR001C'	YOL072W'
YAL038W'	YFR049W'
YFR049W'	YDR148C'
YFR049W'	YFL018C'
YFR049W'	YMR121C'
YFR049W'	YIL125W'
YNL252C'	YLR189C'
YNL252C'	YPR100W'
YNL252C'	YCR046C'
YNL252C'	YLR312W-A'
YNL252C'	YNL005C'
YNL252C'	YJL063C'
YNL252C'	YML025C'
YNL252C'	YCL014W'
YNL252C'	YDR462W'
YNL252C'	YCR071C'
YNL252C'	YMR064W'
YNL252C'	YMR225C'
YNL252C'	YOR201C'
YNL252C'	YDR237W'
YNL252C'	YDR322W'
YNL252C'	YGR220C'
YNL252C'	YMR193W'
YNL252C'	YMR024W'
YNL252C'	YDR296W'
YNL252C'	YLR439W'
YNL252C'	YOR150W'
YNL252C'	YNL177C'
YNL252C'	YHR147C'
YNL252C'	YPL183W-A'
YNL252C'	YBR122C'
YNL252C'	YDR405W'
YNL252C'	YIL104C'
YDR041W'	YDR337W'
YDR041W'	YNR037C'
YDR041W'	YOR205C'
YDR041W'	YHL004W'
YDR041W'	YKL155C'
YDR041W'	YDR347W'
YDR041W'	YGL129C'
YDR041W'	YDR175C'
YDR041W'	YMR188C'
YDR041W'	YBR146W'
YDR041W'	YGR170W'
YDR041W'	YDR036C'
YDR041W'	YGR165W'
YDR041W'	YNL137C'
YDR041W'	YOR204W'
YDR041W'	YNL306W'
YDR041W'	YBR251W'
YDR041W'	YGR215W'
YDR041W'	YBL090W'
YDR041W'	YGR084C'
YDR041W'	YOR158W'
YDR041W'	YPL013C'
YDR041W'	YKL003C'
YDR041W'	YOR243C'
YDR041W'	YMR158W'
YDR041W'	YJR101W'
YDR041W'	YJR113C'
YDR041W'	YPL118W'
YDR041W'	YNL186W'
YDR041W'	YIL093C'
YDR337W'	YNR037C'
YDR337W'	YOR205C'
YDR337W'	YHL004W'
YDR337W'	YKL155C'
YDR337W'	YDR347W'
YDR337W'	YGL129C'
YDR337W'	YDR175C'
YDR337W'	YMR188C'
YDR337W'	YBR146W'
YDR337W'	YDR036C'
YDR337W'	YNL137C'
YDR337W'	YDR311W'
YDR337W'	YNL306W'
YDR337W'	YBR251W'
YDR337W'	YGR215W'
YDR337W'	YBL090W'
YDR337W'	YGR084C'
YDR337W'	YOR158W'
YDR337W'	YPL013C'
YDR337W'	YKL003C'
YDR337W'	YMR158W'
YDR337W'	YJR101W'
YDR337W'	YJR113C'
YDR337W'	YPL118W'
YDR337W'	YIL093C'
YHR052W'	YOL041C'
YHR052W'	YOL077C'
YHR052W'	YER006W'
YHR052W'	YKR081C'
YHR052W'	YLR106C'
YHR052W'	YPL043W'
YHR052W'	YOR206W'
YHR052W'	YFL002C'
YHR052W'	YFR001W'
YHR052W'	YGR103W'
YHR052W'	YMR049C'
YHR052W'	YLL034C'
YHR052W'	YPL211W'
YHR052W'	YPL012W'
YHR052W'	YDR060W'
YHR052W'	YDR496C'
YHR052W'	YHR197W'
YHR052W'	YNL182C'
YHR052W'	YNL061W'
YHR052W'	YDR101C'
YHR052W'	YKL009W'
YHR052W'	YDR087C'
YHR052W'	YOL127W'
YHR052W'	YGL111W'
YHR052W'	YPR016C'
YHR052W'	YGL103W'
YHR052W'	YKL172W'
YHR052W'	YLR406C'
YHR052W'	YPL093W'
YHR052W'	YNL110C'
YHR052W'	YLL008W'
YHR052W'	YDL082W'
YHR052W'	YEL054C'
YHR052W'	YHR010W'
YHR052W'	YDL031W'
YHR052W'	YPL143W'
YBR211C'	YPL018W'
YBR211C'	YDR383C'
YBR211C'	YIR010W'
YBR211C'	YJR112W'
YBR211C'	YBR107C'
YBR211C'	YDR254W'
YBR211C'	YPL233W'
YBR211C'	YLR381W'
YBR211C'	YJR135C'
YBR211C'	YAL034W-A'
YBR211C'	YGR179C'
YBR211C'	YDR318W'
YPL018W'	YDR383C'
YPL018W'	YIR010W'
YPL018W'	YBR107C'
YPL018W'	YPL243W'
YPL018W'	YDR254W'
YPL018W'	YLR381W'
YPL018W'	YJR135C'
YPL018W'	YMR308C'
YPL018W'	YGR179C'
YPL018W'	YDR318W'
YER172C'	YGL128C'
YER172C'	YLL036C'
YER172C'	YMR288W'
YER172C'	YML049C'
YER172C'	YBR055C'
YER172C'	YDR473C'
YER172C'	YKL173W'
YER172C'	YNL147W'
YER172C'	YBL026W'
YER172C'	YGL120C'
YER172C'	YLR424W'
YER172C'	YDL098C'
YER172C'	YDR378C'
YER172C'	YER029C'
YER172C'	YGR091W'
YER172C'	YDR416W'
YER172C'	YLR117C'
YER172C'	YGR074W'
YER172C'	YMR125W'
YER172C'	YDL087C'
YER172C'	YCR063W'
YER172C'	YGL100W'
YER172C'	YPR101W'
YER172C'	YHR156C'
YER172C'	YMR240C'
YER172C'	YPL213W'
YER172C'	YDL209C'
YER172C'	YHR165C'
YER172C'	YBR065C'
YER172C'	YJR050W'
YER172C'	YPR182W'
YER172C'	YBL104C'
YER172C'	YMR213W'
YER172C'	YBR152W'
YER172C'	YER112W'
YER172C'	YML046W'
YER172C'	YLR147C'
YER172C'	YGR278W'
YER172C'	YOR308C'
YER172C'	YER146W'
YER172C'	YPR178W'
YER172C'	YPL151C'
YER172C'	YPR082C'
YER172C'	YAL032C'
YER172C'	YJL203W'
YER172C'	YDL030W'
YGL128C'	YLL036C'
YGL128C'	YKL173W'
YGL128C'	YGL120C'
YGL128C'	YLR424W'
YGL128C'	YER029C'
YGL128C'	YLR117C'
YGL128C'	YCR063W'
YGL128C'	YHR156C'
YGL128C'	YHR165C'
YGL128C'	YBR065C'
YGL128C'	YJR050W'
YGL128C'	YBL104C'
YGL128C'	YMR213W'
YGL128C'	YAL032C'
YGL128C'	YKR022C'
YHR027C'	YHR200W'
YHR027C'	YOR261C'
YHR027C'	YDR427W'
YHR027C'	YER021W'
YHR027C'	YHL030W'
YHR027C'	YLR421C'
YHR027C'	YFR004W'
YHR027C'	YFR052W'
YHR027C'	YPR108W'
YHR027C'	YDL147W'
YHR027C'	YFR010W'
YHR027C'	YGR232W'
YHR027C'	YKL145W'
YHR027C'	YDL007W'
YHR027C'	YGL048C'
YHR027C'	YDR394W'
YHR027C'	YJL001W'
YHR027C'	YOR117W'
YHR200W'	YGR135W'
YHR200W'	YOR261C'
YHR200W'	YPR103W'
YHR200W'	YDR427W'
YHR200W'	YIL075C'
YHR200W'	YER021W'
YHR200W'	YHL030W'
YHR200W'	YLR421C'
YHR200W'	YFR004W'
YHR200W'	YFR052W'
YHR200W'	YPR108W'
YHR200W'	YDL147W'
YHR200W'	YFR010W'
YHR200W'	YGR232W'
YHR200W'	YML092C'
YHR200W'	YOL038W'
YHR200W'	YFR050C'
YHR200W'	YKL145W'
YHR200W'	YMR314W'
YHR200W'	YDL007W'
YHR200W'	YGL048C'
YHR200W'	YBL041W'
YHR200W'	YER012W'
YHR200W'	YDR394W'
YHR200W'	YBL039C'
YBR084W'	YHR064C'
YBR084W'	YMR116C'
YBR084W'	YFR031C-A'
YBR084W'	YLR448W'
YBR084W'	YAL035W'
YBR084W'	YGR285C'
YBR084W'	YBL022C'
YHR064C'	YJL080C'
YHR064C'	YKR057W'
YHR064C'	YML124C'
YHR064C'	YDR064W'
YHR064C'	YDR418W'
YHR064C'	YAL036C'
YHR064C'	YER155C'
YHR064C'	YGR162W'
YHR064C'	YBR158W'
YHR064C'	YGR285C'
YHR064C'	YHR010W'
YHR064C'	YPR189W'
YHR064C'	YBR175W'
YDR051C'	YER048W-A'
YER048W-A'	YCL017C'
YDR383C'	YIR010W'
YDR383C'	YBR107C'
YDR383C'	YDR254W'
YDR383C'	YLR381W'
YDR383C'	YJR135C'
YDR383C'	YGR179C'
YDR383C'	YDR318W'
YIR010W'	YJR112W'
YIR010W'	YDR254W'
YIR010W'	YPL233W'
YIR010W'	YLR381W'
YIR010W'	YJR135C'
YIR010W'	YAL034W-A'
YIR010W'	YGR179C'
YIR010W'	YDR318W'
YDR392W'	YOL148C'
YDR392W'	YHR099W'
YDR392W'	YLR055C'
YDR392W'	YDR176W'
YDR392W'	YDR448W'
YDR392W'	YGL066W'
YDR392W'	YGL112C'
YDR392W'	YGR252W'
YDR392W'	YBR198C'
YDR392W'	YPL254W'
YDR392W'	YMR223W'
YDR392W'	YCL010C'
YDR392W'	YBR081C'
YOL148C'	YHR099W'
YOL148C'	YLR055C'
YOL148C'	YDR176W'
YOL148C'	YML007W'
YOL148C'	YDR448W'
YOL148C'	YGL066W'
YOL148C'	YGL112C'
YOL148C'	YGR252W'
YOL148C'	YBR198C'
YOL148C'	YDR145W'
YOL148C'	YPL254W'
YOL148C'	YMR223W'
YOL148C'	YDR167W'
YOL148C'	YCL010C'
YOL148C'	YBR081C'
YML062C'	YNL253W'
YML062C'	YIL075C'
YML062C'	YBR025C'
YML062C'	YNL004W'
YML062C'	YDR381W'
YML062C'	YHR167W'
YML062C'	YDR138W'
YML062C'	YNL139C'
YML062C'	YDL084W'
YNL253W'	YNL004W'
YNL253W'	YHR167W'
YNL253W'	YDR138W'
YNL253W'	YNL139C'
YNL253W'	YDL084W'
YJL080C'	YMR116C'
YJL080C'	YKR057W'
YJL080C'	YHL015W'
YJL080C'	YJR123W'
YJL080C'	YAL036C'
YJL080C'	YJR145C'
YJL080C'	YLR226W'
YJL080C'	YGR285C'
YJL080C'	YPR161C'
YJL080C'	YPR057W'
YMR116C'	YNL224C'
YMR116C'	YOR361C'
YMR116C'	YLR330W'
YMR116C'	YGR285C'
YMR116C'	YDL040C'
YMR116C'	YHR013C'
YMR116C'	YJL099W'
YMR116C'	YPR189W'
YMR116C'	YGL213C'
YMR116C'	YBL061C'
YNL071W'	YOR132W'
YNL071W'	YER118C'
YNL071W'	YBR221C'
YNL071W'	YGR193C'
YNL071W'	YDR430C'
YNL071W'	YER178W'
YNL071W'	YDR338C'
YOR132W'	YOR069W'
YOR132W'	YJL154C'
YOR132W'	YHR012W'
YAL002W'	YLR396C'
YAL002W'	YMR231W'
YAL002W'	YPL045W'
YAL002W'	YDL077C'
YAL002W'	YLR148W'
YAL002W'	YDR080W'
YLR396C'	YMR231W'
YLR396C'	YPL045W'
YLR396C'	YDL077C'
YLR396C'	YLR148W'
YLR396C'	YDR080W'
YLL036C'	YMR288W'
YLL036C'	YKL173W'
YLL036C'	YDR364C'
YLL036C'	YDR416W'
YLL036C'	YLR117C'
YLL036C'	YCR063W'
YLL036C'	YPR101W'
YLL036C'	YHR156C'
YLL036C'	YPL213W'
YLL036C'	YDL209C'
YLL036C'	YHR165C'
YLL036C'	YBR065C'
YLL036C'	YJR050W'
YLL036C'	YMR213W'
YLL036C'	YGR278W'
YLL036C'	YPL151C'
YLL036C'	YAL032C'
YLL036C'	YDL030W'
YLL036C'	YLR132C'
YMR288W'	YML049C'
YMR288W'	YNL286W'
YMR288W'	YER029C'
YMR288W'	YDL087C'
YMR288W'	YMR240C'
YMR288W'	YPL213W'
YMR288W'	YPR182W'
YMR288W'	YMR213W'
YMR288W'	YER112W'
YMR288W'	YGR278W'
YMR288W'	YAL032C'
YMR288W'	YJL203W'
YFL034W'	YKL135C'
YFL034W'	YHL019C'
YFL034W'	YHR023W'
YFL034W'	YLR170C'
YFL034W'	YPR029C'
YKL135C'	YHL019C'
YKL135C'	YLR170C'
YKL135C'	YPR029C'
YKL135C'	YPL259C'
YKL135C'	YBL027W'
YKL135C'	YBL032W'
YPR190C'	YOR224C'
YPR190C'	YDR045C'
YPR190C'	YNL151C'
YPR190C'	YKR025W'
YPR190C'	YOR116C'
YPR190C'	YPR187W'
YPR190C'	YBR154C'
YPR190C'	YDR005C'
YPR190C'	YNR003C'
YPR190C'	YDL150W'
YPR190C'	YOR207C'
YLR189C'	YDR164C'
YLR189C'	YJL005W'
YLR189C'	YPR100W'
YLR189C'	YLR312W-A'
YLR189C'	YJL063C'
YLR189C'	YML025C'
YLR189C'	YCL014W'
YLR189C'	YDR462W'
YLR189C'	YCR071C'
YLR189C'	YMR225C'
YLR189C'	YDR237W'
YLR189C'	YDR322W'
YLR189C'	YGR220C'
YLR189C'	YMR193W'
YLR189C'	YLR439W'
YLR189C'	YOR150W'
YLR189C'	YHR147C'
YLR189C'	YPL183W-A'
YLR189C'	YCR030C'
YLR189C'	YBR122C'
YLR189C'	YDR405W'
YLR189C'	YGL043W'
YOL041C'	YOL077C'
YOL041C'	YPL043W'
YOL041C'	YOR206W'
YOL041C'	YMR229C'
YOL041C'	YLR196W'
YOL041C'	YDR060W'
YOL041C'	YOR312C'
YOL041C'	YLR029C'
YOL041C'	YPL198W'
YOL077C'	YER006W'
YOL077C'	YKR081C'
YOL077C'	YPL043W'
YOL077C'	YNL002C'
YOL077C'	YOR206W'
YOL077C'	YFL002C'
YOL077C'	YGR103W'
YOL077C'	YMR049C'
YOL077C'	YLL034C'
YOL077C'	YPL211W'
YOL077C'	YLR196W'
YOL077C'	YDR060W'
YOL077C'	YDR496C'
YOL077C'	YHR197W'
YOL077C'	YNL061W'
YOL077C'	YKL009W'
YOL077C'	YDR087C'
YOL077C'	YGL111W'
YOL077C'	YKL172W'
YOL077C'	YPL093W'
YOL077C'	YNL110C'
YOL077C'	YLL008W'
YOL077C'	YDL082W'
YOL077C'	YDL031W'
YOL077C'	YER117W'
YCR073W-A'	YLR258W'
YCR073W-A'	YDR028C'
YCR073W-A'	YER177W'
YCR073W-A'	YKL193C'
YCR073W-A'	YLR028C'
YCR073W-A'	YER133W'
YCR073W-A'	YER070W'
YCR073W-A'	YAR014C'
YLR258W'	YDR028C'
YLR258W'	YKL193C'
YLR258W'	YLR028C'
YLR258W'	YER133W'
YLR258W'	YER070W'
YLR258W'	YAR014C'
YCR072C'	YER006W'
YCR072C'	YER126C'
YCR072C'	YLR106C'
YCR072C'	YLR074C'
YCR072C'	YHR197W'
YCR072C'	YNL182C'
YCR072C'	YDR101C'
YCR072C'	YGR245C'
YER006W'	YER126C'
YER006W'	YKR081C'
YER006W'	YLR106C'
YER006W'	YLR074C'
YER006W'	YLR325C'
YER006W'	YPL043W'
YER006W'	YOR206W'
YER006W'	YFL002C'
YER006W'	YFR001W'
YER006W'	YGR103W'
YER006W'	YMR049C'
YER006W'	YPL211W'
YER006W'	YLR449W'
YER006W'	YOR349W'
YER006W'	YGR220C'
YER006W'	YDR496C'
YER006W'	YNL175C'
YER006W'	YDR296W'
YER006W'	YNL061W'
YER006W'	YDR101C'
YER006W'	YGR245C'
YER006W'	YOL127W'
YER006W'	YPR016C'
YER006W'	YPL093W'
YER006W'	YNL110C'
YER006W'	YPR043W'
YER006W'	YHR010W'
YER006W'	YPR102C'
YER006W'	YDL031W'
YGR135W'	YOR261C'
YGR135W'	YOR362C'
YGR135W'	YPR103W'
YGR135W'	YML092C'
YGR135W'	YOL038W'
YGR135W'	YFR050C'
YGR135W'	YBL041W'
YGR135W'	YJL001W'
YGR135W'	YKL210W'
YDL126C'	YDR028C'
YDL126C'	YGL246C'
YDL126C'	YBR170C'
YDL126C'	YDR037W'
YDL126C'	YDR049W'
YDL126C'	YNL271C'
YDL126C'	YBL058W'
YDL126C'	YKL039W'
YDL126C'	YML013W'
YDL126C'	YGR048W'
YDR028C'	YNL076W'
YDR028C'	YDR422C'
YDR028C'	YGL115W'
YDR028C'	YBR265W'
YDR028C'	YBL023C'
YDR028C'	YBR126C'
YDR028C'	YPR035W'
YDR028C'	YLR028C'
YDR028C'	YER133W'
YDR028C'	YDR049W'
YDR028C'	YER027C'
YDR028C'	YGL208W'
YDR028C'	YNR034W'
YDR028C'	YAR014C'
YDR028C'	YER129W'
YDR028C'	YDR477W'
YJR042W'	YPL169C'
YJR042W'	YKL057C'
YJR042W'	YLR208W'
YJR042W'	YDL116W'
YJR042W'	YGL100W'
YJR042W'	YLR371W'
YJR042W'	YGL092W'
YPL169C'	YKL057C'
YPL169C'	YDL116W'
YPL169C'	YLR371W'
YPL169C'	YGL092W'
YPL169C'	YBR011C'
YGR090W'	YPL126W'
YGR090W'	YDR299W'
YGR090W'	YGL171W'
YGR090W'	YHR196W'
YGR090W'	YDR449C'
YGR090W'	YOR310C'
YGR090W'	YDR324C'
YGR090W'	YPR144C'
YGR090W'	YJL109C'
YGR090W'	YOL021C'
YGR090W'	YKR060W'
YGR090W'	YNL132W'
YGR090W'	YOR145C'
YGR090W'	YOR039W'
YGR090W'	YMR229C'
YGR090W'	YLR409C'
YGR090W'	YDL148C'
YGR090W'	YPL266W'
YGR090W'	YBL004W'
YGR090W'	YCR057C'
YGR090W'	YER082C'
YGR090W'	YHR148W'
YGR090W'	YLR186W'
YGR090W'	YPR137W'
YGR090W'	YJR002W'
YGR090W'	YLR003C'
YGR090W'	YDL014W'
YGR090W'	YGR145W'
YGR090W'	YLR129W'
YGR090W'	YBR247C'
YGR090W'	YGL019W'
YGR090W'	YGR128C'
YGR090W'	YDR280W'
YGR090W'	YOR061W'
YGR090W'	YPR112C'
YGR090W'	YJL069C'
YGR090W'	YCL031C'
YGR090W'	YLR223C'
YPL126W'	YHR196W'
YPL126W'	YCL059C'
YPL126W'	YDR449C'
YPL126W'	YOR310C'
YPL126W'	YDR324C'
YPL126W'	YPR144C'
YPL126W'	YJL109C'
YPL126W'	YOR145C'
YPL126W'	YMR229C'
YPL126W'	YDL148C'
YPL126W'	YCR057C'
YPL126W'	YER082C'
YPL126W'	YHR148W'
YPL126W'	YMR093W'
YPL126W'	YPR137W'
YPL126W'	YGR128C'
YPL126W'	YNL075W'
YGR158C'	YML056C'
YGR158C'	YCR035C'
YGR158C'	YHR069C'
YGR158C'	YJL109C'
YGR158C'	YOL021C'
YGR158C'	YOR076C'
YGR158C'	YHR081W'
YGR158C'	YNL232W'
YGR158C'	YDL111C'
YGR158C'	YDR280W'
YGR158C'	YPR189W'
YGR158C'	YOR001W'
YGR158C'	YLR398C'
YGR158C'	YOL142W'
YGR158C'	YKL126W'
YML056C'	YGL173C'
YML056C'	YKL130C'
YML056C'	YDL209C'
YML056C'	YHR216W'
YML056C'	YJL052W'
YML056C'	YLR432W'
YML056C'	YAL029C'
YML056C'	YDR280W'
YML056C'	YJR009C'
YML056C'	YER102W'
YGR086C'	YPL004C'
YGR086C'	YDL019C'
YGR086C'	YER120W'
YGR086C'	YDR150W'
YGR086C'	YGR130C'
YGR086C'	YHL020C'
YGR086C'	YKL142W'
YGR086C'	YMR031C'
YGR086C'	YDR490C'
YPL004C'	YKL142W'
YER081W'	YIL074C'
YIL074C'	YAR042W'
YDR164C'	YJL005W'
YDR164C'	YPR100W'
YDR164C'	YJR138W'
YDR164C'	YJL063C'
YDR164C'	YCL014W'
YDR164C'	YDR462W'
YDR164C'	YOR204W'
YDR164C'	YOR150W'
YDR164C'	YBR196C'
YJL005W'	YFL039C'
YJL005W'	YPR100W'
YJL005W'	YCL014W'
YJL005W'	YNL138W'
YJL005W'	YGR233C'
YJL005W'	YOL001W'
YER126C'	YKR081C'
YER126C'	YLR074C'
YER126C'	YNL002C'
YER126C'	YOR206W'
YER126C'	YMR049C'
YER126C'	YHR197W'
YER126C'	YDR101C'
YER126C'	YKL009W'
YER126C'	YGR245C'
YER126C'	YPR016C'
YER126C'	YPL093W'
YER126C'	YNL110C'
YER126C'	YOR063W'
YKR081C'	YLR074C'
YKR081C'	YNL002C'
YKR081C'	YOR206W'
YKR081C'	YFL002C'
YKR081C'	YGR103W'
YKR081C'	YMR049C'
YKR081C'	YLL034C'
YKR081C'	YPL211W'
YKR081C'	YDR060W'
YKR081C'	YDR496C'
YKR081C'	YHR197W'
YKR081C'	YNL061W'
YKR081C'	YDR101C'
YKR081C'	YDR087C'
YKR081C'	YGR245C'
YKR081C'	YOL127W'
YKR081C'	YGL111W'
YKR081C'	YPR016C'
YKR081C'	YKL172W'
YKR081C'	YLR406C'
YKR081C'	YPL093W'
YKR081C'	YNL110C'
YKR081C'	YLL008W'
YKR081C'	YDL031W'
YKR081C'	YLR276C'
YKR081C'	YGR085C'
YBR136W'	YDR097C'
YBR136W'	YIR002C'
YBR136W'	YBR114W'
YBR136W'	YPL083C'
YBR136W'	YAR007C'
YBR136W'	YJL173C'
YBR136W'	YLR386W'
YBR136W'	YNL312W'
YBR136W'	YCR092C'
YBR136W'	YML032C'
YBR136W'	YDR499W'
YBR136W'	YDL156W'
YBR136W'	YHR164C'
YBR136W'	YOL090W'
YDR097C'	YIR002C'
YDR097C'	YBR114W'
YDR097C'	YAR007C'
YDR097C'	YNL312W'
YDR097C'	YCR092C'
YDR097C'	YML032C'
YDR097C'	YDR499W'
YDR097C'	YDL156W'
YDR097C'	YHR164C'
YDR097C'	YOL090W'
YLL004W'	YPR162C'
YLL004W'	YNL261W'
YLL004W'	YHR118C'
YLL004W'	YML065W'
YLL004W'	YBR060C'
YPR162C'	YNL261W'
YPR162C'	YHR118C'
YPR162C'	YML065W'
YPR162C'	YBR060C'
YFL039C'	YMR109W'
YFL039C'	YMR072W'
YFL039C'	YOR244W'
YFL039C'	YNL138W'
YFL039C'	YNL059C'
YFL039C'	YHR023W'
YFL039C'	YFL024C'
YFL039C'	YDL002C'
YFL039C'	YAL029C'
YFL039C'	YDR190C'
YFL039C'	YNL218W'
YFL039C'	YGL150C'
YFL039C'	YFL013C'
YFL039C'	YDR129C'
YFL039C'	YLR454W'
YMR109W'	YDL019C'
YMR109W'	YKL057C'
YMR109W'	YKL130C'
YMR109W'	YLR429W'
YMR109W'	YBR202W'
YMR109W'	YBR130C'
YMR109W'	YPL153C'
YMR109W'	YGL157W'
YMR109W'	YBR177C'
YMR109W'	YIL034C'
YMR109W'	YBR109C'
YMR109W'	YKL007W'
YBL003C'	YDR224C'
YBL003C'	YHR099W'
YBL003C'	YDR303C'
YBL003C'	YFR013W'
YBL003C'	YNL030W'
YBL003C'	YPL082C'
YBL003C'	YDR083W'
YBL003C'	YOR217W'
YBL003C'	YOL004W'
YBL003C'	YGL241W'
YBL003C'	YKR048C'
YBL003C'	YOR207C'
YBL003C'	YPL128C'
YDR224C'	YOR116C'
YDR224C'	YBR009C'
YDR224C'	YDR303C'
YDR224C'	YDL167C'
YDR224C'	YGL133W'
YDR224C'	YPL082C'
YDR224C'	YLR357W'
YDR224C'	YGL241W'
YDR224C'	YPL084W'
YDR224C'	YOR304W'
YDR224C'	YPL128C'
YLR321C'	YML127W'
YLR321C'	YPR034W'
YLR321C'	YMR091C'
YLR321C'	YMR033W'
YLR321C'	YDR303C'
YLR321C'	YKR008W'
YLR321C'	YGR056W'
YLR321C'	YLR357W'
YLR321C'	YCR052W'
YLR321C'	YIL126W'
YLR321C'	YLR033W'
YLR321C'	YGR275W'
YML127W'	YMR091C'
YML127W'	YDR303C'
YML127W'	YKR008W'
YML127W'	YGR056W'
YML127W'	YLR357W'
YML127W'	YCR052W'
YML127W'	YLR033W'
YGR020C'	YHR039C-A'
YGR020C'	YLR447C'
YGR020C'	YPR036W'
YGR020C'	YEL051W'
YGR020C'	YOR270C'
YGR020C'	YKL119C'
YGR020C'	YDR202C'
YGR020C'	YDR516C'
YGR020C'	YOR332W'
YGR020C'	YDL185W'
YGR020C'	YKL080W'
YGR020C'	YJR033C'
YHR039C-A'	YBR127C'
YHR039C-A'	YPR036W'
YHR039C-A'	YEL051W'
YHR039C-A'	YOR270C'
YHR039C-A'	YOR332W'
YHR039C-A'	YKL080W'
YHR039C-A'	YJR033C'
YKR057W'	YOR145C'
YKR057W'	YLR264W'
YKR057W'	YGR285C'
YKR057W'	YKL143W'
YKR057W'	YOR056C'
YKR057W'	YGR054W'
YKR057W'	YPL204W'
YML049C'	YNL286W'
YML049C'	YDR378C'
YML049C'	YER029C'
YML049C'	YLR117C'
YML049C'	YMR125W'
YML049C'	YDL087C'
YML049C'	YPL178W'
YML049C'	YMR240C'
YML049C'	YPL213W'
YML049C'	YDL209C'
YML049C'	YHR165C'
YML049C'	YPR182W'
YML049C'	YOR319W'
YML049C'	YMR213W'
YML049C'	YER112W'
YML049C'	YAL032C'
YML049C'	YJL203W'
YDR395W'	YGL195W'
YDR395W'	YKR060W'
YDR395W'	YBR115C'
YDR395W'	YAL059W'
YGL195W'	YBR025C'
YGL195W'	YFL045C'
YGL195W'	YIL094C'
YGL195W'	YOR136W'
YGL195W'	YJR077C'
YGL195W'	YBL030C'
YGL195W'	YFR009W'
YGL195W'	YER110C'
YGL195W'	YDR214W'
YCR002C'	YNL233W'
YCR002C'	YHR107C'
YCR002C'	YLR314C'
YCR002C'	YDL225W'
YCR002C'	YJR076C'
YCR002C'	YJR092W'
YNL233W'	YHR107C'
YNL233W'	YLR314C'
YNL233W'	YDL225W'
YNL233W'	YJR076C'
YGR274C'	YNL236W'
YGR274C'	YCR042C'
YGR274C'	YDR448W'
YGR274C'	YHR023W'
YGR274C'	YMR005W'
YGR274C'	YGL112C'
YGR274C'	YMR236W'
YGR274C'	YBR198C'
YGR274C'	YML015C'
YGR274C'	YPL011C'
YGR274C'	YMR227C'
YGR274C'	YDR145W'
YGR274C'	YER148W'
YGR274C'	YML114C'
YNL236W'	YPR070W'
YNL236W'	YBR193C'
YNL236W'	YLR071C'
YNL236W'	YER022W'
YNL236W'	YNL025C'
YNL236W'	YML007W'
YNL236W'	YOL135C'
YNL236W'	YGL151W'
YNL236W'	YOL051W'
YNL236W'	YBR253W'
YNL236W'	YHR041C'
YNL236W'	YDR308C'
YNL236W'	YCR081W'
YNL236W'	YDR443C'
YNL236W'	YGR104C'
YNL236W'	YDR145W'
YNL236W'	YPL254W'
YPR100W'	YCR046C'
YPR100W'	YLR312W-A'
YPR100W'	YJR138W'
YPR100W'	YNL005C'
YPR100W'	YJL063C'
YPR100W'	YML025C'
YPR100W'	YCL014W'
YPR100W'	YDR462W'
YPR100W'	YCR071C'
YPR100W'	YMR064W'
YPR100W'	YDR237W'
YPR100W'	YDR322W'
YPR100W'	YGR220C'
YPR100W'	YMR024W'
YPR100W'	YDR296W'
YPR100W'	YLR439W'
YPR100W'	YOR150W'
YPR100W'	YNL177C'
YPR100W'	YPL183W-A'
YPR100W'	YBR122C'
YPR100W'	YIL104C'
YDR299W'	YGL171W'
YDR299W'	YCL059C'
YDR299W'	YPR144C'
YDR299W'	YKR060W'
YDR299W'	YML130C'
YDR299W'	YDL148C'
YDR299W'	YCR057C'
YDR299W'	YER082C'
YDR299W'	YHR148W'
YDR299W'	YLR186W'
YDR299W'	YDR365C'
YDR299W'	YJR002W'
YDR299W'	YLR003C'
YDR299W'	YJL033W'
YDR299W'	YGR145W'
YDR299W'	YBR247C'
YDR299W'	YNR043W'
YDR299W'	YHR169W'
YDR299W'	YDL166C'
YDR299W'	YNL308C'
YDR299W'	YCL031C'
YGL171W'	YDR449C'
YGL171W'	YPR144C'
YGL171W'	YKR060W'
YGL171W'	YML130C'
YGL171W'	YCR057C'
YGL171W'	YER082C'
YGL171W'	YHR148W'
[truncated: 5,669 more rows]
